# Supplementary material for: Electrochemical Performance of Metal-Free Carbon-Based Catalysts from Different Hydrothermal Carbonization Treatments for Oxygen Reduction Reaction
Source: Nanomaterials (Basel). 2024 Jan 12;14(2):173. doi: 10.3390/nano14020173 (PMC10820196; doi:10.3390/nano14020173)
Supplement: Supplementary file 1 [file nanomaterials-14-00173-s001.zip]

Archive with 1 entries (1 files):
- nanomaterials-2795202-supplementary.pdf
